# Supplementary material for: Primary and Secondary Symbionts of Cambodian Cicadellidae and the Role of Parasitisation
Source: Environ Microbiol Rep. 2025 Sep 16;17(5):e70196. doi: 10.1111/1758-2229.70196 (PMC12440678; doi:10.1111/1758-2229.70196)
Supplement: Supplementary file 3 — Table S5: Illumina MiSeq Primers (341F/805R) of 50 different barcoding primer pairs. [file EMI4-17-e70196-s001.xlsx]

## Sheet: Illumina_MiSeq_Primers.csv
Primary and secondary symbionts of Cambodian Cicadellidae and the role of parasitization
Sophany Phauk1,2, Lorenzo Assentato2, Seanghun Meas1 and Olle Terenius2,*
1	Department of Biology, Faculty of Science, Royal University of Phnom Penh, Cambodia
2	Department of Cell and Molecular Biology, Microbiology, Uppsala University, Uppsala, Sweden
*	Correspondence
	Email address: olle.terenius@icm.uu.se
Table S5. Illumina MiSeq Primers (341F/805R) of 50 different barcoding primer pairs							Barcodes + Primers (reverse)
Pair	Name	Barcode	341F	Barcoded primer			Pair	Name	Barcode	805R	Barcoded primer
1	IllB_1_L_341F_BA	TATCACG	CCTACGGGNGGCWGCAG	TATCACGCCTACGGGNGGCWGCAG			1	IllA_99_L_805R_BA	ACTGAGA	GACTACHVGGGTATCTAATCC	ACTGAGAGACTACHVGGGTATCTAATCC
2	IllB_10_L_341F_BA	TACGTCA	CCTACGGGNGGCWGCAG	TACGTCACCTACGGGNGGCWGCAG			2	IllA_98_L_805R_BA	ACTGACT	GACTACHVGGGTATCTAATCC	ACTGACTGACTACHVGGGTATCTAATCC
3	IllB_101_L_341F_BA	ACATCAG	CCTACGGGNGGCWGCAG	ACATCAGCCTACGGGNGGCWGCAG			3	IllA_97_L_805R_BA	ACTGATC	GACTACHVGGGTATCTAATCC	ACTGATCGACTACHVGGGTATCTAATCC
4	IllB_102_L_341F_BA	ACACTGT	CCTACGGGNGGCWGCAG	ACACTGTCCTACGGGNGGCWGCAG			4	IllA_96_L_805R_BA	ACTGTGT	GACTACHVGGGTATCTAATCC	ACTGTGTGACTACHVGGGTATCTAATCC
5	IllB_103_L_341F_BA	ACACACT	CCTACGGGNGGCWGCAG	ACACACTCCTACGGGNGGCWGCAG			5	IllA_95_L_805R_BA	ACTCGAT	GACTACHVGGGTATCTAATCC	ACTCGATGACTACHVGGGTATCTAATCC
6	IllB_104_L_341F_BA	ACACAGA	CCTACGGGNGGCWGCAG	ACACAGACCTACGGGNGGCWGCAG			6	IllA_94_L_805R_BA	ACTCAGT	GACTACHVGGGTATCTAATCC	ACTCAGTGACTACHVGGGTATCTAATCC
7	IllB_107_L_341F_BA	ACGATGT	CCTACGGGNGGCWGCAG	ACGATGTCCTACGGGNGGCWGCAG			7	IllA_93_L_805R_BA	ACTCTGA	GACTACHVGGGTATCTAATCC	ACTCTGAGACTACHVGGGTATCTAATCC
8	IllB_108_L_341F_BA	ACGAGTA	CCTACGGGNGGCWGCAG	ACGAGTACCTACGGGNGGCWGCAG			8	IllA_92_L_805R_BA	ACTCTCT	GACTACHVGGGTATCTAATCC	ACTCTCTGACTACHVGGGTATCTAATCC
9	IllB_109_L_341F_BA	ACGAGAT	CCTACGGGNGGCWGCAG	ACGAGATCCTACGGGNGGCWGCAG			9	IllA_91_L_805R_BA	ACTCTAC	GACTACHVGGGTATCTAATCC	ACTCTACGACTACHVGGGTATCTAATCC
10	IllB_11_L_341F_BA	TACGAGT	CCTACGGGNGGCWGCAG	TACGAGTCCTACGGGNGGCWGCAG			10	IllA_9_L_805R_BA	TACTGCA	GACTACHVGGGTATCTAATCC	TACTGCAGACTACHVGGGTATCTAATCC
11	IllB_110_L_341F_BA	ACGCTAT	CCTACGGGNGGCWGCAG	ACGCTATCCTACGGGNGGCWGCAG			11	IllA_88_L_805R_BA	ACTACGT	GACTACHVGGGTATCTAATCC	ACTACGTGACTACHVGGGTATCTAATCC
12	IllB_112_L_341F_BA	AGTCTCA	CCTACGGGNGGCWGCAG	AGTCTCACCTACGGGNGGCWGCAG			12	IllA_87_L_805R_BA	ACTACAC	GACTACHVGGGTATCTAATCC	ACTACACGACTACHVGGGTATCTAATCC
13	IllB_114_L_341F_BA	AGTCACT	CCTACGGGNGGCWGCAG	AGTCACTCCTACGGGNGGCWGCAG			13	IllA_86_L_805R_BA	ACTATGC	GACTACHVGGGTATCTAATCC	ACTATGCGACTACHVGGGTATCTAATCC
14	IllB_115_L_341F_BA	AGTCAGA	CCTACGGGNGGCWGCAG	AGTCAGACCTACGGGNGGCWGCAG			14	IllA_85_L_805R_BA	ATGCGAT	GACTACHVGGGTATCTAATCC	ATGCGATGACTACHVGGGTATCTAATCC
15	IllB_116_L_341F_BA	AGTGAGT	CCTACGGGNGGCWGCAG	AGTGAGTCCTACGGGNGGCWGCAG			15	IllA_84_L_805R_BA	ATGCACT	GACTACHVGGGTATCTAATCC	ATGCACTGACTACHVGGGTATCTAATCC
16	IllB_118_L_341F_BA	AGATGCT	CCTACGGGNGGCWGCAG	AGATGCTCCTACGGGNGGCWGCAG			16	IllA_83_L_805R_BA	ATGCTGT	GACTACHVGGGTATCTAATCC	ATGCTGTGACTACHVGGGTATCTAATCC
17	IllB_12_L_341F_BA	TACGCTA	CCTACGGGNGGCWGCAG	TACGCTACCTACGGGNGGCWGCAG			17	IllA_82_L_805R_BA	ATGAGCA	GACTACHVGGGTATCTAATCC	ATGAGCAGACTACHVGGGTATCTAATCC
18	IllB_120_L_341F_BA	AGACTCT	CCTACGGGNGGCWGCAG	AGACTCTCCTACGGGNGGCWGCAG			18	IllA_81_L_805R_BA	ATGAGTC	GACTACHVGGGTATCTAATCC	ATGAGTCGACTACHVGGGTATCTAATCC
19	IllB_121_L_341F_BA	AGACTGA	CCTACGGGNGGCWGCAG	AGACTGACCTACGGGNGGCWGCAG			19	IllA_80_L_805R_BA	ATGTGCT	GACTACHVGGGTATCTAATCC	ATGTGCTGACTACHVGGGTATCTAATCC
20	IllB_122_L_341F_BA	AGACACA	CCTACGGGNGGCWGCAG	AGACACACCTACGGGNGGCWGCAG			20	IllA_8_L_805R_BA	TACTGAC	GACTACHVGGGTATCTAATCC	TACTGACGACTACHVGGGTATCTAATCC
21	IllB_123_L_341F_BA	AGACGAT	CCTACGGGNGGCWGCAG	AGACGATCCTACGGGNGGCWGCAG			21	IllA_79_L_805R_BA	ATGTCGT	GACTACHVGGGTATCTAATCC	ATGTCGTGACTACHVGGGTATCTAATCC
22	IllB_124_L_341F_BA	AGAGTCA	CCTACGGGNGGCWGCAG	AGAGTCACCTACGGGNGGCWGCAG			22	IllA_78_L_805R_BA	ATCGCAT	GACTACHVGGGTATCTAATCC	ATCGCATGACTACHVGGGTATCTAATCC
23	IllB_125_L_341F_BA	AGAGATG	CCTACGGGNGGCWGCAG	AGAGATGCCTACGGGNGGCWGCAG			23	IllA_77_L_805R_BA	ATCGACT	GACTACHVGGGTATCTAATCC	ATCGACTGACTACHVGGGTATCTAATCC
24	IllB_126_L_341F_BA	AGAGACT	CCTACGGGNGGCWGCAG	AGAGACTCCTACGGGNGGCWGCAG			24	IllA_76_L_805R_BA	ATCGTGT	GACTACHVGGGTATCTAATCC	ATCGTGTGACTACHVGGGTATCTAATCC
25	IllB_129_L_341F_BA	AGCATGT	CCTACGGGNGGCWGCAG	AGCATGTCCTACGGGNGGCWGCAG			25	IllA_74_L_805R_BA	ATCAGAC	GACTACHVGGGTATCTAATCC	ATCAGACGACTACHVGGGTATCTAATCC
26	IllB_13_L_341F_BA	TAGTCAG	CCTACGGGNGGCWGCAG	TAGTCAGCCTACGGGNGGCWGCAG			26	IllA_72_L_805R_BA	ATCACTC	GACTACHVGGGTATCTAATCC	ATCACTCGACTACHVGGGTATCTAATCC
27	IllB_130_L_341F_BA	AGCAGAT	CCTACGGGNGGCWGCAG	AGCAGATCCTACGGGNGGCWGCAG			27	IllA_71_L_805R_BA	ATCATGC	GACTACHVGGGTATCTAATCC	ATCATGCGACTACHVGGGTATCTAATCC
28	IllB_131_L_341F_BA	GTATCAC	CCTACGGGNGGCWGCAG	GTATCACCCTACGGGNGGCWGCAG			28	IllA_70_L_805R_BA	ATCTCAC	GACTACHVGGGTATCTAATCC	ATCTCACGACTACHVGGGTATCTAATCC
29	IllB_138_L_341F_BA	GTCTACT	CCTACGGGNGGCWGCAG	GTCTACTCCTACGGGNGGCWGCAG			29	IllA_7_L_805R_BA	TACTCGA	GACTACHVGGGTATCTAATCC	TACTCGAGACTACHVGGGTATCTAATCC
30	IllB_139_L_341F_BA	GTCTCAT	CCTACGGGNGGCWGCAG	GTCTCATCCTACGGGNGGCWGCAG			30	IllA_69_L_805R_BA	ATAGCGT	GACTACHVGGGTATCTAATCC	ATAGCGTGACTACHVGGGTATCTAATCC
31	IllB_14_L_341F_BA	TAGACTG	CCTACGGGNGGCWGCAG	TAGACTGCCTACGGGNGGCWGCAG			31	IllA_68_L_805R_BA	ATACGCT	GACTACHVGGGTATCTAATCC	ATACGCTGACTACHVGGGTATCTAATCC
32	IllB_140_L_341F_BA	GTCATAG	CCTACGGGNGGCWGCAG	GTCATAGCCTACGGGNGGCWGCAG			32	IllA_67_L_805R_BA	ATACTGC	GACTACHVGGGTATCTAATCC	ATACTGCGACTACHVGGGTATCTAATCC
33	IllB_141_L_341F_BA	GTCATCT	CCTACGGGNGGCWGCAG	GTCATCTCCTACGGGNGGCWGCAG			33	IllA_66_L_805R_BA	TGCGATA	GACTACHVGGGTATCTAATCC	TGCGATAGACTACHVGGGTATCTAATCC
34	IllB_143_L_341F_BA	GTCACTA	CCTACGGGNGGCWGCAG	GTCACTACCTACGGGNGGCWGCAG			34	IllA_63_L_805R_BA	TGCTGTA	GACTACHVGGGTATCTAATCC	TGCTGTAGACTACHVGGGTATCTAATCC
35	IllB_147_L_341F_BA	GATACTG	CCTACGGGNGGCWGCAG	GATACTGCCTACGGGNGGCWGCAG			35	IllA_62_L_805R_BA	TGCTAGA	GACTACHVGGGTATCTAATCC	TGCTAGAGACTACHVGGGTATCTAATCC
36	IllB_15_L_341F_BA	TAGACGA	CCTACGGGNGGCWGCAG	TAGACGACCTACGGGNGGCWGCAG			36	IllA_61_L_805R_BA	TGAGCAT	GACTACHVGGGTATCTAATCC	TGAGCATGACTACHVGGGTATCTAATCC
37	IllB_152_L_341F_BA	GATGAGT	CCTACGGGNGGCWGCAG	GATGAGTCCTACGGGNGGCWGCAG			37	IllA_60_L_805R_BA	TGAGTGA	GACTACHVGGGTATCTAATCC	TGAGTGAGACTACHVGGGTATCTAATCC
38	IllB_153_L_341F_BA	GACTATG	CCTACGGGNGGCWGCAG	GACTATGCCTACGGGNGGCWGCAG			38	IllA_6_L_805R_BA	TACTCTC	GACTACHVGGGTATCTAATCC	TACTCTCGACTACHVGGGTATCTAATCC
39	IllB_156_L_341F_BA	GACTCTA	CCTACGGGNGGCWGCAG	GACTCTACCTACGGGNGGCWGCAG			39	IllA_58_L_805R_BA	TGAGTAC	GACTACHVGGGTATCTAATCC	TGAGTACGACTACHVGGGTATCTAATCC
40	IllB_157_L_341F_BA	GACTGAT	CCTACGGGNGGCWGCAG	GACTGATCCTACGGGNGGCWGCAG			40	IllA_57_L_805R_BA	TGACACT	GACTACHVGGGTATCTAATCC	TGACACTGACTACHVGGGTATCTAATCC
41	IllB_158_L_341F_BA	GACATCA	CCTACGGGNGGCWGCAG	GACATCACCTACGGGNGGCWGCAG			41	IllA_56_L_805R_BA	TGACTCA	GACTACHVGGGTATCTAATCC	TGACTCAGACTACHVGGGTATCTAATCC
42	IllB_16_L_341F_BA	TAGAGAG	CCTACGGGNGGCWGCAG	TAGAGAGCCTACGGGNGGCWGCAG			42	IllA_54_L_805R_BA	TGTGCTA	GACTACHVGGGTATCTAATCC	TGTGCTAGACTACHVGGGTATCTAATCC
43	IllB_160_L_341F_BA	GAGTCAT	CCTACGGGNGGCWGCAG	GAGTCATCCTACGGGNGGCWGCAG			43	IllA_53_L_805R_BA	TGTGTCA	GACTACHVGGGTATCTAATCC	TGTGTCAGACTACHVGGGTATCTAATCC
44	IllB_162_L_341F_BA	GAGAGAT	CCTACGGGNGGCWGCAG	GAGAGATCCTACGGGNGGCWGCAG			44	IllA_52_L_805R_BA	TGTCGTA	GACTACHVGGGTATCTAATCC	TGTCGTAGACTACHVGGGTATCTAATCC
45	IllB_163_L_341F_BA	GCTATCA	CCTACGGGNGGCWGCAG	GCTATCACCTACGGGNGGCWGCAG			45	IllA_51_L_805R_BA	TGTCACA	GACTACHVGGGTATCTAATCC	TGTCACAGACTACHVGGGTATCTAATCC
46	IllB_164_L_341F_BA	GCTACTA	CCTACGGGNGGCWGCAG	GCTACTACCTACGGGNGGCWGCAG			46	IllA_5_L_805R_BA	TACTAGC	GACTACHVGGGTATCTAATCC	TACTAGCGACTACHVGGGTATCTAATCC
47	IllB_165_L_341F_BA	GCTCATA	CCTACGGGNGGCWGCAG	GCTCATACCTACGGGNGGCWGCAG			47	IllA_48_L_805R_BA	TCGCATA	GACTACHVGGGTATCTAATCC	TCGCATAGACTACHVGGGTATCTAATCC
48	IllB_166_L_341F_BA	GCATACT	CCTACGGGNGGCWGCAG	GCATACTCCTACGGGNGGCWGCAG			48	IllA_44_L_805R_BA	TCGTAGA	GACTACHVGGGTATCTAATCC	TCGTAGAGACTACHVGGGTATCTAATCC
49	IllB_167_L_341F_BA	GCATCAT	CCTACGGGNGGCWGCAG	GCATCATCCTACGGGNGGCWGCAG			49	IllA_43_L_805R_BA	TCAGCTA	GACTACHVGGGTATCTAATCC	TCAGCTAGACTACHVGGGTATCTAATCC
50	IllB_17_L_341F_BA	TAGAGCA	CCTACGGGNGGCWGCAG	TAGAGCACCTACGGGNGGCWGCAG			50	IllA_42_L_805R_BA	TCAGAGA	GACTACHVGGGTATCTAATCC	TCAGAGAGACTACHVGGGTATCTAATCC
